# Supplementary material for: Distribution pattern and driving factors of mite communities in karst cave ecosystems
Source: Ecol Evol. 2024 Aug 7;14(8):e11527. doi: 10.1002/ece3.11527 (PMC11306291; doi:10.1002/ece3.11527)
Supplement: Supplementary file 2 — Appendix S2. [file ECE3-14-e11527-s001.xlsx]

## Sheet: Sheet1
Taxa	Wang Tian Cave					Gan Cave					Xiao Cave			Relative Abundance(%)	Mcnaughton index	Frequency of occurrence(%)
	A1	A2	A3	A4	A5	B1	B2	B3	B4	B5	C1	C2	C3
Rhodacarellus	3													0.23	0	7.69
Rhodacarus								1			1			0.16	0	15.38
Uropoda	2					3	10		2			3		1.56	0.006	38.46
Veigaia	1													0.08	0	7.69
Cosmolaelaps					1									0.08	0	7.69
Geolaelaps						2					2			0.31	0	15.38
Pachylaelaps	2							1			1	3		0.55	0.002	30.77
Parasitus	4					2		1			3	2		0.93	0.004	38.46
Neogamasus	6			2		3			2		2			1.17	0.004	38.46
Epicrius	1													0.08	0	7.69
Cosmiomma								3						0.23	0	7.69
Microtrombidium	1													0.08	0	7.69
Stigmaeus	1													0.08	0	7.69
Damaeus	2	1												0.23	0	15.38
Epidamaeus								1			1			0.16	0	15.38
Belba						9								0.7	0.001	7.69
Archoplophora	2													0.16	0	7.69
Microtritia	6	3				1	1		1	2	3			1.32	0.007	53.85
Rhysotritia	11	1				2	1							1.17	0.004	30.77
Euphthiracarus										2				0.16	0	7.69
Protoribates						138	2				12	10		12.62	0.039	30.77
Oribatella												8		0.62	0	7.69
Hermanniella	3													0.23	0	7.69
Platynothrus	1	1				2								0.31	0.001	23.08
Heminothrus	2	5				3	3							1.01	0.003	30.77
Camisia	5	3	3	1		22	6	2	3		2	3		3.89	0.03	76.92
Epilohmannia		1				2								0.23	0	15.38
Epilohmannoides						3		1						0.31	0	15.38
Eremobelba			1				4	1	2		6			1.09	0.004	38.46
Eremulus						15	4	1	1		1	2		1.87	0.009	46.15
Oribotritia						1								0.08	0	7.69
Zygoribatula		33				1								2.65	0.004	15.38
Mancoribates													1	0.08	0	7.69
Perlohmannia		2				1								0.23	0	15.38
Krantzholaspis	3		3								2			0.62	0.001	23.08
Parholaspulus	3								2		2			0.55	0.001	23.08
Xylobates	9					9	4							1.71	0.004	23.08
Malaconothrus							3							0.23	0	7.69
Mixacarus	2					1	4							0.55	0.001	23.08
Lohmannia	2					1	1				1			0.39	0.001	30.77
Hexoppia	3													0.23	0	7.69
Liacarus		1												0.08	0	7.69
Nothrus	4	1	1			10	7	2	2		4	2		2.57	0.018	69.23
Trichouropoda	1													0.08	0	7.69
Scheloribates	15	7	6	5	1	48	21	19	7	3	19	12		12.69	0.117	92.31
Euscheloribates			2	3										0.39	0.001	15.38
Punctoribates	1													0.08	0	7.69
Parachipteria			2			3	9	6				3		1.79	0.007	38.46
Achipteria			3				4	4						0.86	0.002	23.08
Gustavia						1			1					0.16	0	15.38
Ceratozetes	2	4				1					1			0.62	0.002	30.77
Sphaerozetes	2													0.16	0	7.69
Africoribates					1									0.08	0	7.69
Pachyseius								1						0.08	0	7.69
Phyllhermannia		2												0.16	0	7.69
Mochlozetes	6		2			3	1					3		1.17	0.004	38.46
Tectocepheus	12	94	1			2	2	2	1		2			9.03	0.056	61.54
Neoribates						1								0.08	0	7.69
Hypochthonius	1		1			3								0.39	0.001	23.08
Suctobelbella	2									2				0.31	0	15.38
Rostrozetes	1													0.08	0	7.69
Setoxylobates	2					10	11				47	10		6.23	0.024	38.46
Incabates	2													0.16	0	7.69
Paraxylobates	4		2			33	26				23	4		7.17	0.033	46.15
Haplozetes			1			26		16	4		12	7		5.14	0.024	46.15
Phalacrozetes					1									0.08	0	7.69
Vilhenabates											10	3		1.01	0.002	15.38
Perxylobates											1			0.08	0	7.69
Peloribates						7		3			7			1.32	0.003	23.08
Pilobatella						4	9	1						1.09	0.003	23.08
Protokalumna	2	4												0.47	0.001	15.38
Galumna	5	1	2			2								0.78	0.002	30.77
Trichogalumna	19		1			5	2							2.1	0.006	30.77
Pergalumna	12	17				4	2				1			2.8	0.011	38.46
Acrogalumna		4				1								0.39	0.001	15.38
Pergalumma										2				0.16	0	7.69
Oppiella	1								1					0.16	0	15.38
Ramusella		1												0.08	0	7.69
Medioppia				1										0.08	0	7.69
Operculoppia											1			0.08	0	7.69
Microppia							2							0.16	0	7.69
Amerioppia										1				0.08	0	7.69
Arcoppia										1				0.08	0	7.69
Epieremulus						2								0.16	0	7.69
Masthermannia					1									0.08	0	7.69
Caloppia							4							0.31	0	7.69
Abundance	3588.11	3949.04	329.09	254.78	21.23	8216.56	3036.09	1401.27	615.71	138	3545.65	1592.36	21.23
Genus richness	42	20	15	5	5	39	25	18	13	7	26	15	1
Note: A1:Cave External Shrub; A2:Cave External Corn field; A3:Cave Light Zone; A4:Cave Twilight Zone; A5:Cave Dark Zone, B1:Cave External Arboreal; B2:Cave External Herbaceous; B3:Cave Light Zone; B4:Cave Twilight Zone; B5:Cave Dark Zone, C1:Cave External Cabbage field; C2:Cave Light Zone; C3:Cave DarkZone
